# Supplementary material for: 1,1′-(Diazene-1,2-diyl)bis(4-nitro-1H-1,2,3-triazole-5-carboxamide): An N8-Type Energetic Compound with Enhanced Molecular Stability
Source: Molecules. 2025 Jun 13;30(12):2589. doi: 10.3390/molecules30122589 (PMC12195902; doi:10.3390/molecules30122589)
Supplement: Supplementary file 1 [file molecules-30-02589-s001.zip]

Archive with 1 entries (1 files):
- molecules-3539086-supplementary.pdf
